# Supplementary material for: Placental transfer of Letermovir & Maribavir in the ex vivo human cotyledon perfusion model. New perspectives for in utero treatment of congenital cytomegalovirus infection
Source: PLoS One. 2020 Apr 30;15(4):e0232140. doi: 10.1371/journal.pone.0232140 (PMC7192425; doi:10.1371/journal.pone.0232140)
Supplement: S1 Data — (XLSX) [file pone.0232140.s001.xlsx]

## Sheet: Feuil1
	MARIBAVIR																	LETERMOVIR
time (min)	Placenta 1			Placenta 2			Placenta 3			TOTAL (mg/L)								Placenta 1			Placenta 2			Placenta 3			Placenta 4			Placenta 5			TOTAL (mg/L)
	FC	MC	FTR	FC	MC	FTR	FC	MC	FTR	mean FC	FC +/-SD	mean MC	Mc +/-SD	mean FTR	FTR +/- SD			FC	MC	FTR	FC	MC	FTR	FC	MC	FTR	FC	MC	FTR	FC	MC	FTR	mean FC	FC +/-SD	mean MC	Mc +/-SD	mean FTR	FTR +/- SD
0		8.8	0		15.89	0		15.57	0			13.42	4.00424	0	0				16.8	0		11.8	0		11.56	0		11.24	0		12.7	0			12.85	2.64331	0	0
5	0.61	9.8	0.0622449	0.149	15.058	0.00989507	0.5139	15.56	0.033027	0.4243	0.243211	13.4727	3.19051	0.0350557	0.0262338			0.03	8.5	0.00352941	0.067	10.9	0.00614679	0.203	14.55	0.0139519	0.26	13.06	0.0199081	0.23	11.65	0.0197425	0.14	0.109237	11.7525	2.63572	0.0108841	0.00746944
10	0.85	11.2	0.0758929	0.36	15.3	0.0235294	0.548	13.96	0.039255	0.586	0.2472	13.4867	2.09058	0.0462258	0.0268687			0.21	11	0.0190909	0.23	8.8	0.0261364	0.51	11.785	0.0432754	0.51	14.79	0.0344828	0.73	9.74	0.0749487	0.365	0.167631	11.5938	2.47724	0.0307463	0.0104569
15	0.98	10.11	0.0969337	0.55	15.43	0.0356448	1.07	18.59	0.0575578	0.866667	0.277909	14.71	4.2856	0.0633788	0.0310563			0.43	16	0.026875	0.34	10.4	0.0326923	0.52	14.1	0.0368794	0.72	10.58	0.0680529	1.06	9	0.117778	0.5025	0.162558	12.77	2.74559	0.0411249	0.0184148
20	1.27	9.35	0.135829	0.73	17.02	0.0428907	1.17	16.099	0.0726753	1.05667	0.287286	14.1563	4.1878	0.0837983	0.047457			0.5	11.8	0.0423729	0.53	17.3	0.0306358	0.91	14.08	0.0646307	1.01	12.1	0.0834711	1.32	9.65	0.136788	0.7375	0.260432	13.82	2.53093	0.0552776	0.0234954
25	1.387	11.2	0.123839	0.86	17.49	0.049171	1.36	15.357	0.088559	1.20233	0.296777	14.6823	3.19881	0.0871897	0.037353			0.6	9.4	0.0638298	0.37	12.3	0.0300813	1.06	13.01	0.0814758	0.86	11.87	0.0724516	1.69	10.25	0.164878	0.7225	0.301151	11.645	1.56875	0.0619596	0.0224402
30	1.29	10.49	0.122974	1.11	15.7	0.0707006	1.58	17.86	0.0884658	1.32667	0.237136	14.6833	3.78872	0.0940469	0.02658			0.54	18.1	0.0298343	0.61	12.47	0.0489174	1.24	13.6	0.0911765	0.8	10.7	0.0747664	1.53	11.08	0.138087	0.7975	0.314788	13.7175	3.15604	0.0611736	0.0271864
35	1.51	9.92	0.152218	1.25	15.257	0.0819296	1.75	17.079	0.102465	1.50333	0.250067	14.0853	3.72054	0.112204	0.036142			0.78	13.5	0.0577778	0.76	11.998	0.0633439	1.43	12.2	0.117213	0.81	9.8	0.0826531	1.54	10.23	0.150538	0.945	0.323986	11.8745	1.53482	0.080247	0.0268506
40	1.43	11.22	0.127451	1.25	14.78	0.0845737	1.94	17.47	0.111048	1.54	0.357911	14.49	3.13508	0.107691	0.0216348			1.12	16.8	0.0666667	0.66	6.47	0.102009	1.3	13.06	0.0995406	1.03	16.26	0.0633456	1.46	10.09	0.144698	1.0275	0.26949	13.1475	4.74781	0.0828905	0.0207201
45	1.42	9.96	0.14257	1.24	15.34	0.0808344	2.05	17.43	0.117613	1.57	0.425323	14.2433	3.85386	0.113673	0.031056			0.89	10	0.089	0.68	11.58	0.0587219	1.35	12.76	0.105799	1.09	16.63	0.0655442	1.41	10.45	0.134928	1.0025	0.285818	12.7425	2.82758	0.0797664	0.021665
50	1.14	10.15	0.112315	1.34	13.58	0.0986745	1.84	17.629	0.104373	1.44	0.360555	13.7863	3.74377	0.105121	0.00685104			1.19	13.4	0.088806	0.7	11.94	0.0586265	1.45	12.415	0.116794	1.1	14.08	0.078125	1.4	11.78	0.118846	1.11	0.31102	12.9587	0.963573	0.0855879	0.024268
55	1.32	8.82	0.14966	1.54	16.319	0.0943685	2.004	18.936	0.10583	1.62133	0.349178	14.6917	5.25067	0.11662	0.029182			1.52	11.5	0.132174	0.47	14.015	0.0335355	2.09	12.78	0.163537	0.92	12.7	0.0724409	1.4	9.99	0.14014	1.25	0.706116	12.7488	1.02731	0.100422	0.0584477
60	1.32	11.39	0.115891	1.45	16.004	0.0906023	1.75	17.57	0.0996016	1.50667	0.22053	14.988	3.21283	0.102032	0.0128183			1.67	13.4	0.124627	0.621	12.73	0.0487824	1.65	9.59	0.172054	1.02	16.12	0.0632754	1.78	10.58	0.168242	1.24025	0.511391	12.96	2.6826	0.102185	0.0570121
65	1.32	10.079	0.130965	1.35	14.62	0.0923393	1.9	16.58	0.114596	1.52333	0.326548	13.7597	3.3348	0.112634	0.0193877			0.54	14.2	0.0380282	0.83	9.38	0.0884861	2.68	11.6	0.231034	1.01	12.58	0.0802862	1.66	11.88	0.139731	1.265	0.962999	11.94	2.01547	0.109459	0.0840117
70	1.3	11.2	0.116071	1.59	15.48	0.102713	1.77	14.88	0.118952	1.55333	0.237136	13.8533	2.31735	0.112579	0.00866434			0.61	16.8	0.0363095	0.81	9.24	0.0876623	1.62	12.1	0.133884	1.01	11.27	0.0896185	2.09	11.67	0.179092	1.0125	0.436683	12.3525	3.19914	0.0868687	0.0398952
75	1.47	11.517	0.127637	1.45	14.23	0.101897	1.5	15.043	0.0997142	1.47333	0.0251661	13.5967	1.84635	0.10975	0.0155297			1.16	12	0.0966667	0.77	13.62	0.0565345	2.27	13.7	0.165693	1.08	12.25	0.0881633	1.54	11.72	0.131399	1.32	0.655286	12.8925	0.892688	0.101764	0.0459842
80	1.4	9.6	0.145833	1.33	14.98	0.088785	1.38	17.66	0.0781427	1.37	0.0360555	14.08	4.10468	0.104254	0.0364001			1.53	12.2	0.12541	0.61	11.44	0.0533217	1.908	14.46	0.13195	1.12	13.39	0.0836445	1.84	11.13	0.165319	1.292	0.557018	12.8725	1.32819	0.0985816	0.0369901
85	1.42	9.04	0.15708	1.41	18.017	0.0782594	1.45	17.34	0.0836217	1.42667	0.0208167	14.799	4.99891	0.10632	0.0440406			0.64	11.2	0.0571429	0.59	11.87	0.0497051	2.61	11.991	0.217663	1.07	11.82	0.0905245	1.63	11.18	0.145796	1.2275	0.946516	11.7203	0.354185	0.103759	0.0779834
90	1.38	10.13	0.136229	1.14	15.98	0.0713392	1.38	17.93	0.076966	1.3	0.138564	14.68	4.05925	0.0948447	0.0359501			0.95	10.9	0.087156	0.67	8.81	0.0760499	1.92	12.2	0.157377	1.13	12.25	0.0922449	1.8	10.47	0.17192	1.1675	0.536182	11.04	1.61268	0.103207	0.036741
	ANTIPYRINE																	ANTIPYRINE
0		19.24	0		24.77	0		20.4	0			21.47	2.91614	0	0				11.7	0		11.7	0		13.61	0		22.4	0		18.6	0			14.8525	5.11159	0	0
5	5.5	18.87	0.291468	2.08	22	0.0945455	4.07	20	0.2035	3.88333	1.71762	20.29	1.58502	0.196504	0.0986474			6.3	9.4	0.670213	3	11.2	0.267857	1.549	8.32	0.186178	6.81	23.93	0.28458	5.36	18.97	0.282551	4.41475	2.54986	13.2125	7.24308	0.352207	0.216319
10	4.93	21.84	0.225733	2.87	18.3	0.156831	2.72	18.86	0.144221	3.50667	1.23492	19.6667	1.90288	0.175595	0.0438762			6.3	11.3	0.557522	3.3	9.6	0.34375	2.18	16.6	0.131325	6.52	30.24	0.215608	5.57	16.2	0.343827	4.575	2.16951	16.935	9.35754	0.312051	0.185494
15	5.18	21.016	0.246479	3.25	23.5	0.138298	4.07	22.68	0.179453	4.16667	0.968624	22.3987	1.26567	0.188077	0.0546036			6.4	12.8	0.5	3.5	10.7	0.327103	11.73	97.34	0.120505	6.65	21.11	0.315017	6.34	14.3	0.443357	7.07	3.41983	35.4875	41.4793	0.315656	0.155132
20	5.51	17.98	0.306452	3.69	22.41	0.164659	4.49	20.8	0.215865	4.56333	0.912213	20.3967	2.24237	0.228992	0.0718021			6.55	11.3	0.579646	4.2	14.7	0.285714	15.18	109.26	0.138935	7.42	23.69	0.313212	6.28	15.22	0.412615	8.3375	4.7601	39.7375	46.6421	0.329377	0.183549
25	5.44	20.953	0.259629	4.36	21.9	0.199087	4.4	18.7	0.235294	4.73333	0.612318	20.5177	1.64382	0.231337	0.0304644			6.7	9.7	0.690722	2.7	12.1	0.22314	15.6	106.24	0.146837	6.36	23.88	0.266332	6.01	16.9	0.355621	7.84	5.48109	37.98	45.9266	0.331758	0.244356
30	5.33	21.4	0.249065	3.77	20.99	0.179609	4.33	23.89	0.181247	4.47667	0.790274	22.0933	1.56941	0.203307	0.0396361			5.9	14.3	0.412587	3.6	11.9	0.302521	16.636	96.798	0.171863	5.89	20.85	0.282494	5.17	18.01	0.287063	8.0065	5.85384	35.962	40.7333	0.292366	0.098615
35	5.18	20.24	0.255929	4.56	21.88	0.20841	4.24	21.96	0.193078	4.66	0.477912	21.36	0.970773	0.219139	0.0327702			5.9	12.4	0.475806	4.05	12	0.3375	18.36	96.79	0.189689	6.14	19.36	0.317149	5.01	16.9	0.29645	8.6125	6.56509	35.1375	41.2403	0.330036	0.117144
40	4.94	22.03	0.22424	4.21	21.8	0.193119	4.88	22.179	0.220028	4.67667	0.405257	22.003	0.190937	0.212462	0.0168834			6.5	13.9	0.467626	2.9	7.9	0.367089	18	96.896	0.185766	6.14	28.18	0.217885	4.76	16.31	0.291845	8.385	6.61127	36.719	41.0099	0.309591	0.131686
45	5.01	21.49	0.233132	3.45	21.17	0.162966	4.97	21.49	0.23127	4.47667	0.889344	21.3833	0.184752	0.209123	0.0399834			6.2	9.6	0.645833	3.1	11.2	0.276786	17.26	100	0.1726	6.73	31.156	0.21601	4.76	15.66	0.303959	8.3225	6.16967	37.989	42.4878	0.327807	0.21628
50	3.99	21.41	0.186362	4.56	21.02	0.216936	4.41	22.029	0.200191	4.32	0.295466	21.4863	0.508813	0.201163	0.0153105			6.2	11.9	0.521008	3.2	11.4	0.280702	17.25	95.76	0.180138	6.64	23.59	0.281475	3.97	17.03	0.233118	8.3225	6.14481	35.6625	40.459	0.315831	0.144827
55	4.94	20.87	0.236703	4.78	25.198	0.189698	4.45	25.23	0.176377	4.72333	0.249867	23.766	2.50806	0.200926	0.0316918			6.5	11.2	0.580357	1.8	13.3	0.135338	19.23	109.68	0.175328	6.2	24.25	0.25567	3.96	15.7	0.252229	8.4325	7.51209	39.6075	47.0641	0.286673	0.202082
60	4.55	19.86	0.229104	4.23	21.96	0.192623	4.31	21.54	0.200093	4.36333	0.166533	21.12	1.11122	0.207273	0.0192712			6.6	12.2	0.540984	2.3	11.7	0.196581	18.656	85.29	0.218736	7.29	29.34	0.248466	4.33	15.85	0.273186	8.7115	6.9876	34.6325	34.753	0.301192	0.161268
65	4.64	19.78	0.23458	4.63	19.76	0.234312	4.005	19.04	0.210347	4.425	0.363765	19.5267	0.421584	0.226413	0.0139145			5.3	12.5	0.424	2.9	9.6	0.302083	20.74	106.8	0.194195	6.2	23.49	0.263942	4.26	17.86	0.238522	8.785	8.09079	38.0975	46.1907	0.296055	0.0962861
70	4.43	21.4	0.207009	4.59	21.22	0.216305	3.9	22.62	0.172414	4.30667	0.361156	21.7467	0.761665	0.198576	0.0231291			5.5	13.7	0.40146	2.6	10.2	0.254902	23.23	100.5	0.231144	6.04	23.43	0.257789	4.46	17.8	0.250562	9.3425	9.38075	36.9575	42.7298	0.286324	0.0776802
75	4.87	20.59	0.236523	4.16	21.78	0.191001	3.6	21.72	0.165746	4.21	0.636475	21.3633	0.670398	0.197756	0.0358687			6	11.2	0.535714	2.5	12.8	0.195312	25.68	94.186	0.272652	6.65	21.49	0.309446	3.5	20.06	0.174477	10.2075	10.4748	34.919	39.7692	0.328281	0.14624
80	4.28	19.04	0.22479	4.4	20.5	0.214634	3.3	22.79	0.1448	3.99333	0.603435	20.7767	1.89025	0.194741	0.0435473			6.3	10.9	0.577982	1.5	11.5	0.130435	24.967	113	0.220947	6.35	23.29	0.272649	4.57	17.34	0.263552	9.77925	10.3775	39.6725	49.2167	0.300503	0.194098
85	4.5	18.38	0.244831	4.54	23.2	0.19569	3.34	21.23	0.157325	4.12667	0.681567	20.9367	2.42335	0.199282	0.0438639			5.4	10.8	0.5	2	11.4	0.175439	27.84	92.7	0.300324	6.41	20.97	0.305675	3.71	17.88	0.207494	10.4125	11.7705	33.9675	39.4312	0.320359	0.134027
90	4.7	21.85	0.215103	3.85	29.9	0.128763	3.11	19.6	0.158673	3.88667	0.795634	23.7833	5.41533	0.167513	0.0438437			6	10.1	0.594059	2.2	9.7	0.226804	21.434	100.24	0.213827	5.82	22.71	0.256275	3.9	17.05	0.228739	8.8635	8.5612	35.6875	43.4569	0.322741	0.181749
